# Supplementary material for: A scoping review of natural language processing of radiology reports in breast cancer
Source: Front Oncol. 2023 Apr 12;13:1160167. doi: 10.3389/fonc.2023.1160167 (PMC10130381; doi:10.3389/fonc.2023.1160167)
Supplement: Supplementary file 1 [file Table_1.xlsx]

## Sheet: Abstracted Data
Covidence #	Citation	Year	Country	Title	Venue	BC Relevance	Other Sources (BC)	BCCC Relevance	Institutions	Language	Imaging Modalities (BC)	Procedures (BC)	Reports (BC)	Patients (BC)	NLP Task	Annotation	Expertise	Text Pre-processing	NLP Type	BERT Usage	Development/Evaluation	Evaluation Process	Evaluation Level	Performance Measure	Data Available	Code/Software Available	Limitations	Generalizability/single-institution limitation?	Sample bias limitation?	Small dataset limitation?	Data quality limitation?	Rely on pre-labelled data or institutional templates?	Rule-based limitations? (extensiveness of the patterns)	Limitation for rare findings?	Major AI-based limits
194	Kumari 2022	2022	Non USA	Intelligent Information Retrieval for Reducing Missed Cancer and Improving the Healthcare System	Journal	BC only	Radiology	Screening	Single Institution	English	MG	None	<1000	Unclear	Information Extraction	Unclear	Unclear	One/more steps	Classical ML	Not BERT-based	Development and Evaluation	Unclear	Report-level	Accuracy, Precision, Recall, F1	Private	No	Present	Yes	No	Yes	No	No	No	No	No
187	Kuling 2022	2022	Non USA	BI-RADS BERT and Using Section Segmentation to Understand Radiology Reports.	Journal	BC only	Radiology	Screening/Diagnosis	Single Institution	English	MG/MRI/US	Image guided biopsy	>100000	10000 - 50000	Information Extraction	Some details	Yes	One/more steps	DL/RNN	BERT-based	Development and Evaluation	Cross-validation	Multiple-levels	Accuracy, Generalized F1, Additional statistical tests	Available	Yes	Present	Yes	No	No	No	No	No	No	Singly pre-trained BERT, Domain Shift
186	Diamond 2022	2022	USA	Natural Language Processing to Identify Abnormal Breast, Lung, and Cervical Cancer Screening Test Results from Unstructured Reports to Support Timely Follow-up.	Conference	Independent application to several cancers	Radiology	Screening	Single Institution	English	MG	None	Unclear	Unclear	Classification	Some details	Unclear	One/more steps	Rules	Not BERT-based	Development and Evaluation	Holdout Validation	Unclear	Precision, recall, F1	Private	No	Present	Yes	No	No	Yes- not normalized to standard terminologies ICD10	No	Yes	No	No
156	Gupta 2018	2018	USA	Automatic information extraction from unstructured mammography reports using distributed semantics	Journal	BC only	Radiology	Screening/Diagnosis	Single Institution	English	MG	None	>100000	Unclear	Information Extraction	Some details	Yes	One/more steps	Hybrid	Not BERT-based	Development and Evaluation	Independent Validation	Multiple-levels	Adjusted Rand Index, Precision, Recall, F1, TP, TN, FP, FN	Private	No	Present	Yes	No	Yes	No	No	No	No	Doesn't extract complex relation, imperfection of Stanford POS tagger
116	Kehl 2021	2021	USA	Clinical inflection point detection on the basis of ehr data to identify clinical trial-ready patients with cancer	Journal	BC only, Applicable to several diseases	Radiology	Follow-up/Palliative	Single Institution	English	Unclear	Unclear	10000 - 50000	1000 - 10000	Classification	Pre-annotated	Yes	One/more steps	DL/RNN	BERT-based	Development and Evaluation	Holdout Validation	Patient-level	Harrell's c-index, AUC	Private	Yes	Present	Yes	Yes	No	No	No	No	No	Concerns on fairness, Granular Model explanation frameworks needed
103	Kehl 2021	2021	USA	Artificial intelligence-aided clinical annotation of a large multi-cancer genomic dataset	Journal	BC only, Applicable to several diseases	Radiology and Clinical Notes	Treatment to Palliative	Single Institution	English	Unclear	Unclear	50000 - 100000	1000 - 10000	Classification	Pre-annotated	Yes	Referred	DL/RNN	Not BERT-based	Development and Evaluation	Holdout and Independent Validation	Multiple-levels	AUC, Sensivitity, Specificity, PPV, NPV, F1, Hazard Ratio	Private	Yes	Present	Yes	Yes	No	No	Yes - used a convenience sample of pre-labelled data	No	No	Domain Shift, Evaluation on the quantity of manually annotated data
92	Morin 2021	2021	Non USA	An artificial intelligence framework integrating longitudinal electronic health records with real-world data enables continuous pan-cancer prognostication	Journal	Independent application to several cancers	Radiology, Pathology, and Clinical Notes	Follow-up	Single institution + regional cancer registry	English	Unclear	Unclear	Unclear	100 - 1000	Classification	Some details	Unclear	Not described	Classical ML	Not BERT-based	Development and Evaluation	Cross and Holdout Validation	Patient-level	F1	Private	Yes	Present	Yes	Yes	No	Yes - observational data from EMRs can contain errors	No	No	No	No
79	He 2017	2017	USA	Deep Learning Analytics for Diagnostic Support of Breast Cancer Disease Management	Conference	BC only	Radiology	Screening/Diagnosis	Single Institution	English	MG	None	Unclear	100 - 1000	Classification	Some details	Unclear	One/more steps	DL/RNN	Not BERT-based	Development and Evaluation	Holdout Validation	Patient-level	AUC	Private	No	Absent	No	No	No	No	No	No	No	No
77	Banerjee 2019	2019	USA	Automatic inference of BI-RADS final assessment categories from narrative mammography report findings	Journal	BC only	Radiology	Screening/Diagnosis	Multiple institutions	English	MG	None	>100000	Unclear	Classification	Pre-annotated	Yes	One/more steps	Hybrid	Not BERT-based	Development and Evaluation	Holdout and Independent Validation	Report-level	F1, accuracy, recall, precision, confusion matrix	Private	No	Present	No	Yes - (training from single institution)	No	Yes - some reports may not have described complete findings	Yes- RADLEX	No	Yes (BI-RADS 5 not in model)	No
69	Magna 2020	2020	Non USA	Application of Machine Learning and Word Embeddings in the Classification of Cancer Diagnosis Using Patient Anamnesis	Journal	BC only, Applicable to several diseases	Various	Diagnosis	Multiple institutions	Spanish and English	Unclear	Unclear	Unclear	1000 - 10000	Classification	Pre-annotated	Unclear	One/more steps	Classical ML, DL/RNN	BERT-based	Development and Evaluation	Cross-validation	Patient-level	F1, precision, recall	Both	No	Some discussion	No	No	No	No	No	No	No	Relatively worse performance of Word2vec for related diseases
68	Marin 2020	2020	Non USA	Effectiveness of neural language models for word prediction of textual mammography reports	Conference	BC only	Radiology	Screening/Diagnosis	Multiple institutions	Dutch and English	MG	None	1000 - 10000	Unclear	Word-prediction	Unclear	Unclear	One/more steps	DL/RNN	Not BERT-based	Development and Evaluation	Holdout Validation	Word-level	Perplexity, qualititative evaluation based on Radiologists's feedback through a metric called Radiology Process Evaluation (RPE) developed in this work	Both	Yes	Absent	No	No	No	No	No	No	No	No
60	Castro 2017	2017	USA	Automated annotation and classification of BI-RADS assessment from radiology reports	Journal	BC only	Radiology	Screening/Diagnosis	Single Institution	English	CT/MG/MRI/US	None	1000 - 10000	Unclear	Information Extraction	Some details, including agreement analysis	Yes	One/more steps	Rules, Classical ML	Not BERT-based	Development and Evaluation	Holdout Validation	Multiple-levels	Accuracy, Precision, Recall, F1, TP, TN, FP, FN	Private	No	Present	No	Yes	No	No	No	Missing complex documents	No	Limits due to imperfections in the pre-processing stage , which is rule-based
57	Gao 2015	2015	USA	Using natural language processing to extract mammographic findings	Journal	BC only	Radiology	Screening/Diagnosis	Single Institution	English	MG	None	50000 - 100000	Unclear	Information Extraction	Some details	Yes	One/more steps	Rules	Not BERT-based	Development and Evaluation	Holdout Validation	Report-level	Accuracy, Sensitivity, Specificity, NPV, confidence flags on the output	Private	Yes	Present	Yes	No	No	No	No	Yes (imcomplete library for clinical concepts, imperfect rules)	No	No
54	Zhou 2021	2021	Non USA	EXTRACTING BI-RADS FEATURES FROM MAMMOGRAPHY REPORTS IN CHINESE BASED ON MACHINE LEARNING	Journal	BC only	Radiology	Screening/Diagnosis	Single Institution	Chinese	MG	None	1000 - 10000	Unclear	Information Extraction	Some details, including iterative corrections	Yes	One/more steps	Classical ML, DL/RNN	Not BERT-based	Development and Evaluation	Holdout Validation	Multiple-levels	Precision, recall, F1, time of execution	Private	No	Present	Yes	No	Yes	No	No	No	No	No
45	Liu 2019	2019	Non USA	Automatic extraction of imaging observation and assessment categories from breast magnetic resonance imaging reports with natural language processing	Journal	BC only	Radiology	Screening/Diagnosis/Treatment	Single Institution	Chinese	MRI	None	1000 - 10000	Unclear	Information Extraction	Some details, including time estimate and agreement analysis	Yes	One/more steps	Rules	Not BERT-based	Development and Evaluation	Holdout Validation	Multiple-levels	recall, precision	Private	No	Present	Yes	No	No	No	No	No	No	No
37	Kocbek 2016	2016	Non USA	Text mining electronic hospital records to automatically classify admissions against disease: Measuring the impact of linking data sources.	Journal	Independent application to several diseases	Radiology, Pathology, Clinical Notes, and Demographics	Not particular	Single Institution	English	Unclear	Unclear	<1000	Unclear	Classification	Pre-annotated	Yes	Referred	Classical ML	Not BERT-based	Development and Evaluation	Cross-validation	Patient-level	precision, recall, F1	Private	No	Absent	No	No	No	No	No	No	No	No
35	Kumar 2022	2022	USA	Closing the loop: automatically identifying abnormal imaging results in scanned documents.	Journal	Independent application to several diseases	Radiology	Screening	Single Institution	English	MG	None	10000 - 50000	Unclear	Classification	Some details, including agreement analysis	Unclear	One/more steps	DL/RNN	BERT-based	Development and Evaluation	Holdout Validation	Report-level	accuracy, precision, recall, specificity, F1, F2, AUPRC	Private	No	Present	Yes	Yes- looked at three conditions	No	No	Yes - relied on classified documents for training from one institution	No	No	No
34	Lacson 2015	2015	USA	Evaluation of an Automated Information Extraction Tool for Imaging Data Elements to Populate a Breast Cancer Screening Registry.	Journal	BC only	Radiology	Screening/Diagnosis	Single Institution	English	DBT/MRI/MG/US	None	>100000	50000 - 100000	Information Extraction	Some details, including agreement analysis	Yes	Not described	Rules	Not BERT-based	Development and Evaluation	Holdout Validation	Multiple-levels	recall, precision, F1, prevalence	Private	No	Present	Yes	Yes- limited validity for low-prevalence samples	No	Perceptual variation among radiologists not considered	No	No	Yes (suggests using data from other institutions to increase representation of rare conditions)	No
32	Percha 2012	2012	USA	Automatic classification of mammography reports by BI-RADS breast tissue composition class.	Journal	BC only	Radiology	Screening	Multiple institutions	English	MG	None	>100000	Unclear	Classification	Some details	Yes	Not described	Rules	Not BERT-based	Development and Evaluation	Holdout and Independent Validation	Report-level	accuracy	Private	No	Present	Yes	No	No	No	No	No	No	No
30	Jain 1997	1997	USA	Identification of findings suspicious for breast cancer based on natural language processing of mammogram reports.	Conference	BC only	Radiology	Screening/Diagnosis	Single Institution	English	MG	None	Unclear	100 - 1000	Information Extraction	Pre-annotated	Unclear	Referred	Rules	Not BERT-based	Evaluation	Independent Validation	Multiple-levels	Category (defined in the study)-wise agreement	Private	No	Present	Yes	Yes	No	No	No	No	No	No
29	He 2019	2019	USA	A Deep Learning-Based Decision Support Tool for Precision Risk Assessment of Breast Cancer.	Journal	BC only	Radiology, Pathology, Images, Demographics	Screening/Diagnosis	Single Institution	English	MG	None	Unclear	1000 - 10000	Risk-modeling	Some details	Yes	One/more steps	DL/RNN	Not BERT-based	Development and Evaluation	Holdout Validation	Patient-level	AUC, sensitivity, specificity, accuracy	Private	No	Absent	No	No	No	No	No	No	No	No
28	Carrell 2014	2014	USA	Using natural language processing to improve efficiency of manual chart abstraction in research: the case of breast cancer recurrence.	Journal	BC only	Radiology, Pathology, and Clinical Notes	Follow-up	Single Institution	English	Unclear	Unclear	50000 - 100000	1000 - 10000	Classification	Pre-annotated	Yes	Not described	Rules	Not BERT-based	Development and Evaluation	Holdout Validation	Patient-level	Sensitivity, Specificity, F1, PPV, Confusion matrix	Private	Yes	Present	Yes	Yes-early stage BC	No	No	No	No	No	Reference standards corrected based on concordance
27	Sippo 2013	2013	USA	Automated extraction of BI-RADS final assessment categories from radiology reports with natural language processing.	Journal	BC only	Radiology	Screening/Diagnosis	Single Institution	English	US/MG/MRI	None	1000 - 10000	Unclear	Information Extraction	Some details, including agreement analysis	Yes	One/more steps	Rules	Not BERT-based	Evaluation	Independent Validation	Multiple-levels	Recall, Precision	Private	Yes	Present	Yes	No	No	No	No	No	No	No
26	Miao 2018	2018	Non USA	Extraction of BI-RADS findings from breast ultrasound reports in Chinese using deep learning approaches.	Journal	BC only	Radiology	Diagnosis	Single Institution	Chinese	US	None	<1000	Unclear	Information Extraction	Some details, including iterative corrections	Yes	One/more steps	Rules, Classical ML, DL/RNN	Not BERT-based	Development and Evaluation	Holdout Validation	Multiple-levels	F1, Precision, Recall	Private	No	Some discussion		No	No	Yes - noise in the corpus due to manual annotation; more QI needed for future annotations	No	No	Yes (considers combining rules with RNN approach for low-prevalence findings)	RNN-based errors due to missing modifiers, diversity, and sparseness of entity expression, inconsistency in manual entites
21	Bozkurt 2016	2016	USA	Using automatically extracted information from mammography reports for decision-support.	Journal	BC only	Radiology	Screening/Diagnosis	Single Institution	English	MG	None	<1000	Unclear	Classification	Some details	Yes	Referred	Hybrid	Not BERT-based	Evaluation	Independent Validation	Multiple-levels	Mean paired difference, concordance correlation, Accuracy	Private	No	Present	Yes - institutions and radiology domains	No	No	Yes - EMR data may be incomplete	No	No	No	No
20	Zhang 2019	2019	Non USA	Extracting comprehensive clinical information for breast cancer using deep learning methods.	Journal	BC only	Radiology, Pathology, and Clinical Notes	Throughout	Single Institution	Chinese and English	Unclear	Unclear	<1000	100 - 1000	Information Extraction	Some details, including agreement analysis	Yes	One/more steps	Classical ML, DL/RNN	BERT-based	Development and Evaluation	Cross-validation	Multiple-levels	Precision, recall, F1	Private	No	Present	Yes	Yes - rare concepts and low-pevalence	Yes	No	No	No	No	No
17	Pathak 2020	2020	Non USA	Post-Structuring Radiology Reports of Breast Cancer Patients for Clinical Quality Assurance.	Journal	BC only	Radiology	Screening	Single Institution	Dutch	MG, other not clear	None	<1000	Unclear	Information Extraction	Some details	Yes	One/more steps	Classical ML	Not BERT-based	Development and Evaluation	Cross-validation	Multiple-levels	F1, TP, FP, FN	Private	Yes	Present	No	No	No	No	No	No	No	Manual extraction of findings, problem of error propagation from earlier stages
16	Bulu 2018	2018	USA	Proposing New RadLex Terms by Analyzing Free-Text Mammography Reports.	Journal	BC only	Radiology	Screening/Diagnosis	Multiple institutions	English	MG	None	>100000	Unclear	Term proposition	Some details	Yes	One/more steps	Rules	Not BERT-based	Development and Evaluation	Independent Validation	Multiple-levels	Precision, recall, accuracy	Private	No	Present	No	Not applicable to other domains of radiology	No	No	No	No	No	No
12	Liu 2019	2019	Non USA	The implementation of natural language processing to extract index lesions from breast magnetic resonance imaging reports.	Journal	BC only	Radiology	Screening/Treatment	Single Institution	Chinese	MRI	None	1000 - 10000	1000 - 10000	Information Extraction	Some details, including time estimate and agreement analysis	Yes	One/more steps	Rules	Not BERT-based	Development and Evaluation	Holdout Validation	Finding-level	Recall, Precision	Private	No	Present	No	Yes	No	No	No	Yes - Artifificially defined rule	No	No
9	DoRKG 2021	2021	USA	Patterns of Metastatic Disease in Patients with Cancer Derived from Natural Language Processing of Structured CT Radiology Reports over a 10-year Period.	Journal	Independent application to several cancers	Radiology	Follow-up	Single Institution	English	CT	None	10000 - 50000	Unclear	Classification	Some details	Yes	One/more steps	Rules, Classical ML, DL/RNN	BERT-based	Development and Evaluation	Holdout Validation	Report-level	Accuracy	Private	No	Present	Yes	Yes - non rare metastatic sites	No	Yes - using radiology reports as ground truth may introduce radiography error, but pathological reports not always available in practice	No	No	Yes (hard to address rare findings)	No
8	Yazdani 2020	2020	Non USA	Automated Misspelling Detection and Correction in Persian Clinical Text.	Journal	Independent application to several diseases	Radiology	Diagnosis	Single Institution	Persian	US	None	10000 - 50000	Unclear	Misspelling detection, Word-prediction	Some details	Unclear	One/more steps	Rules	Not BERT-based	Development and Evaluation	Holdout Validation	Word-level	Precision, recall, F1, accuracy	Private	No	Present	No	No	No	No	No	No	No comparison could be done with previous systems	No comparison could be done with previous systems
5	Banerjee 2019	2019	USA	Natural Language Processing Approaches to Detect the Timeline of Metastatic Recurrence of Breast Cancer.	Journal	BC only	Radiology, Pathology, and Clinical Notes	Follow-up	Single Institution	English	Unclear	Unclear	>100000	100 - 1000	Classification	Some details, including time estimate	Yes	One/more steps	Rules, DL/RNN	Not BERT-based	Development and Evaluation	Holdout Validation	Patient-level	Sensitivity, specificity, F1, AUC-ROC	Private	No	Present	Yes	Yes- short follow-up	No	Yes - limited documentation of metatstasis in EMR	No	Yes (rule-based limitations described)	No	NN accuracy is not perfect, NN is not readily explainable
4	Karimi 2021	2021	USA	Development and Use of Natural Language Processing for Identification of Distant Cancer Recurrence and Sites of Distant Recurrence Using Unstructured Electronic Health Record Data.	Journal	Across several diseases	Radiology, Pathology, and Clinical Notes	Follow-up	Single Institution	English	CT/MG/MRI	Unclear	Unclear	1000 - 10000	Classification	Some details	Yes	One/more steps	DL/RNN, Hybrid	Not BERT-based	Development and Evaluation	Independent Validation	Patient-level	AUC, Sensitivity, Specificity, F1-score, Mean accuracy	Private	Yes	Present	Yes - single institution	No	No	Yes - limited documentation of recurrences in EMR	No	No	No	No
222	Burnside 2000	2000	USA	Automated indexing of mammography reports using linear least squares fit	Conference	BC only	Radiology	Diagnosis	Single Institution	English	MG	None	<1000	Unclear	Information Extraction	Some details	Yes	One/more steps	Classical ML	Not BERT-based	Development and Evaluation	Cross-validation	Multiple-levels	Precision, recall, Agreement scores	Private	No	Present	No	Yes -not generalizable to screening	Yes	Yes- gold standard based on single physician	No	No	No	No
221	Moore 2017	2017	USA	Using Natural Language Processing to Extract Abnormal Results From Cancer Screening Reports.	Journal	Independent application to several cancers	Radiology	Screening/Diagnosis	Single Institution	English	MG	None	<1000	Unclear	Information Extraction	Some details, including agreement analysis	Yes	Not described	Rules	Not BERT-based	Evaluation	Independent Validation	Report-level	Precision, recall, accuracy	Private	Yes	Present	Yes - specific situations and radiology modalities	Yes	No	Yes - EMR may not have included all patient interactions	No	No	No	No
220	Bozkurt 2014	2014	USA	Automated detection of ambiguity in BI-RADS assessment categories in mammography reports.	Journal	BC only	Radiology	Screening/Diagnosis	Unclear	English	MG	None	<1000	Unclear	Information Extraction	Unclear	Unclear	One/more steps	Rules	Not BERT-based	Development and Evaluation	Holdout Validation	Multiple-levels	Accuracy	Private	No	Present	Yes	Yes - domain-specific	No	No	Yes - relies on pre-defined headers in their institutional mammography reporting templates	No	No	No
219	Nassif 2012	2012	Non USA	Extracting BI-RADS Features from Portuguese Clinical Texts.	Conference	BC only	Radiology	Screening/Diagnosis	Single Institution	Portuguese	MG	None	1000 - 10000	100 - 1000	Information Extraction	Some details, including iterative corrections	Yes	One/more steps	Rules	Not BERT-based	Development and Evaluation	Holdout Validation	Multiple-levels	Concordance	Private	No	Absent	No	No	No	No	No	No	No	No
218	Sevenster 2012	2012	USA	Automatically correlating clinical findings and body locations in radiology reports using MedLEE.	Journal	Independent application to several diseases	Radiology	Screening/Diagnosis	Single Institution	English	Unclear	Unclear	<1000	Unclear	Information Extraction	Some details, including agreement analysis	Yes	Not described	Rules	Not BERT-based	Development and Evaluation	Holdout Validation	Multiple-levels	Precision, recall, F1, TP, FP, FN	Private	No	Present	No	No	No	No	No	Some body locations were consistently interpreted incorrectly, MEDLEE occasionally failed to locate extact breast locations with multiple modifiers, cross-sentence relationships were missed	No	No
217	Nassif 2009	2009	USA	Information Extraction for Clinical Data Mining: A Mammography Case Study.	Conference	BC only	Radiology	Screening/Diagnosis	Single Institution	English	MG	None	>100000	Unclear	Information Extraction	Some details	Yes	One/more steps	Rules	Not BERT-based	Development and Evaluation	Holdout Validation	Multiple-levels	Precision, recall, F1	Private	No	Some discussion	No	No	Yes	Yes - one annotator	No	Simple techniques	No	No
216	Bozkurt 2015	2015	USA	Automatic abstraction of imaging observations with their characteristics from mammography reports	Journal	BC only	Radiology	Screening/Diagnosis	Single Institution	English	MG	None	<1000	Unclear	Information Extraction	Some details	Yes	One/more steps	Rules	Not BERT-based	Development and Evaluation	Holdout Validation	Multiple-levels	Precision, recall, F1	Private	No	Present	Yes -BI-RADS specific may not work well with other terminologies	Yes - biased over report structure	No	Yes - mammography reports may have incomplete data	No	Multiple concerns about different parts of the system	No	No
215	Esuli 2013	2013	Non USA	An enhanced CRFs-based system for information extraction from radiology reports	Journal	BC only	Radiology	Screening/Diagnosis	Single Institution	Italian	MG	None	<1000	Unclear	Information Extraction	Some details, including agreement analysis	Yes	One/more steps	Classical ML	Not BERT-based	Development and Evaluation	Holdout Validation	Report-level	F1 (micro and macro)	Private	No	Some discussion	Yes - usability for other languages using mammography or clinical narratives	No	No	No	No	No	No	Performance on a resource scarce langugage was inferior compared to a resource intensive langugage
214	Mykowiecka 2009	2009	Non USA	Rule-based information extraction from patients	Journal	Independent application to several diseases	Radiology	Screening/Diagnosis	Multiple institutions	Polish	MG	None	1000 - 10000	Unclear	Information Extraction	Some details, including agreement analysis	Yes	One/more steps	Rules	Not BERT-based	Development and Evaluation	Holdout Validation	Multiple-levels	Precision, recall, F1	Private	No	Present	No	Yes - towards the reference standard	No	Yes- procedure of definition of reference standard can influence results	No	Yes - describes that rule-based systems cannot detect all possible findings	No	No
212	Dreyer 2005	2005	USA	Application of Recently Developed Computer Algorithm for Automatic Classification of Unstructured Radiology Reports: Validation Study	Journal	Across several diseases	Radiology	Screening/Diagnosis	Single Institution	English	MG, other not clear	Unclear	<1000	Unclear	Classification	Some details, including time estimate and agreement analysis	Yes	One/more steps	Classical ML	Not BERT-based	Evaluation	Independent Validation	Report-level	Accuracy, sensitivity, specificity, NPV, PPV, TP, TN, FP, FN	Private	Yes	Present	Yes	No	No	No	No	No	No	No
211	Banerjee 2018	2018	USA	Probabilistic Prognostic Estimates of Survival in Metastatic Cancer Patients (PPES-Met) Utilizing Free-Text Clinical Narratives	Journal	Across several diseases	Various	Follow-up/Palliative	Single institution + regional cancer registry	English	Unclear	Unclear	Unclear	1000 - 10000	Classification	Pre-annotated	Unclear	One/more steps	DL/RNN	Not BERT-based	Development and Evaluation	Holdout Validation	Patient-level	Accuracy, Precision, Recall, F1, AUC, Brier Score, PR curve	Private	No	Present	Yes - single institution	Yes - syntactic style	No	Yes - patient data could be stored in other hospital networks if they were treated in multiple networks	No	No	No	Time-points not equally spaced, more stats could have been done
