# Supplementary material for: A scoping review of natural language processing of radiology reports in breast cancer
Source: Front Oncol. 2023 Apr 12;13:1160167. doi: 10.3389/fonc.2023.1160167 (PMC10130381; doi:10.3389/fonc.2023.1160167)
Supplement: Supplementary file 2 [file Table_2.xlsx]

## Sheet: Sheet1
Sl. No.	Question	Data element	How was it answered and/coded?	Coding Levels
1	When was the study published?	Year	Year of publication	Year
2	Where was the study conducted?	Country	The last author’s country	USA, Non-USA
3	What is the title of the study?	Title	Title present in the citation	Not Applicable
4	Where was the study published?	Venue	Determine if published in journal or conference proceedings	Journal, Conference
5	What is the relevance of the NLP system(s) to BC when compared to other cancers/diseases?	BC Relevance	Note if the model was developed/evaluated for BC only, independently for several cancers, independently for several diseases (includes non-cancers and cancers), or across several diseases	BC only, Independent application to several cancers, Independent application to several diseases, Across several diseases, or any combination of the previous four (Model developed and/or evaluated using data from different diseases simultaneously)
6	In addition to radiology reports, what other data were used?	Other Sources (BC)	Type of notes relevant for breast cancer	Radiology, Pathology, Clinical Notes, Demographics, Image, a combination of the previous five, various
7	Which phase from BCCC is most relevant to the study?	BCCC Relevance	Most clearly relevant BCCC category is listed. Authors' mentioned areas were checked. If not found determined as per images used or the decription of the dataset. E.g., Used screening/diagnosis if the authors were not specific about the nature of the mammograms	Screening, Diagnosis, Treatment, Follow-up, Palliative Care, Throughout (full continuum), or a combination/range of any of these
8	Were the dataset(s) derived from one or multiple institutions?	Institutions	Determination of the number of institutes that contributed to the datasets used. Institution refer to an hospital, healthcare facility, or healthcare/academic network	Single institution, Multiple institutions
9	What is the language of the radiology reports?	Language	English and other languages as stated	English, Chinese, Dutch, Spanish, Portuguese, Italian, Polish, Persian, or a combination of these
10	What BC-relevant imaging modalities contributed to the radiology reports?	Imaging Modalities	Determine the type of imaging modalities involved in creating the BC-based radiology reports. Unclear is used when BC-related all imaging modalities present in the reports could not be identified properly.	MG, US, MRI, CT, DBT, Unclear, or a combination of any of the first five. MG - mammogram, US- Ultrasound, MRI-magnetic resonnance imaging, CT- computed tomography, DBT - Digital breast tomosynthesis
11	What BC-relevant radiology procedures contributed to the radiology reports?	Procedures (BC)	Determine if any radiology reports were included for procedures related to breast cancer	Image-guided biopsy, Not specified
12	How many BC-related radiology reports were used in the study?	Reports (BC)	Categorize the total number (for development and evaluation studies) or number used for evaluation (evaluation studies) of BC-relevant radiology reports if available	<1000, 1000 - 10000, 10000 - 50000, 50000 - 100000, >100000
13	How many BC patients were included in the study?	Patients (BC)	Categorize the total number of BC patients	>100, 100 - 1000, 1000 - 10000, 10000 - 50000, 50000 - 100000
14	What type of technical task is being performed through the NLP system?	NLP Task	The most general and relevant task. For example, information extraction can encompass some text classification. In that case, information extraction is used.	Classification, Information extraction, Misspelling detection, Word prediction, Risk modeling/stratification, Term proposition
15	Are some details of the annotation process revealed (e.g., time and effort)?	Annotation	Determine if data was pre-annotated, or time estimate, agreement analysis, iterative processing or other details of the process are revealed	Pre-annotated data, Some details, Time-estimate, Agreement analysis, Iterative processing
16	Are career-level details of the annotators included?	Expertise	Qualification and experience of the annotators. Presence of any qualifier of human annotator was noted. The extent of description of the annotator varied	Yes, Unclear
17	Was text pre-processing described?	Text Pre-processing	Note if any pre-processing steps were mentioned/described or referred to previous publication	Not described, One or more steps, Referred to other publication
18	What type of NLP system(s) are used?	NLP Type	Determine as per the broad classification of NLP systems (discussed in introduction)	Rules, Classical ML, DL/RNN, Hybrid (combination of ML and rules)
19	Did the NLP developed used BERT or its derivatives?	BERT Usage	For DL/RNN-based studies, determine if BERT or its derivatives were used.	BERT-based, Not BERT-based
20	Was the goal related to evaluating an existing system or to both develop and evaluate?	Development/Evaluation	Determine if a technique was developed and evaluated or an existing technique was evaluated	Development and Evaluation, Evaluation
21	How would you describe the evaluation process?	Evaluation Process	Determine if cross-validation was done or a part of the dataset was holdout for validation or a part of the dataset (that differs in some aspect with the training set) or new dataset was used for validation	Cross-validation, Holdout validation, Independent validation, or a combination
22	What is the data granularity at which the tool is evaluated?	Evaluation Level	Note if the evaluation was based on reference standards obtained at patient-level/report-level/at further granular levels with the report	Patient-level, Report-level, Finding-level, Word-level, Multiple-levels, Unclear
23	What performance measures are used to evaluate the systems?	Performance Measure	Note the evaluation measures reported	Not coded
24	Is the data used partly or fully available to researchers?	Data Available	Note if anything was stated on data availability. If not stated, considered private	Private, Available, Both (multiple datasets)
25	Is the codebase used or software developed partly or fully available to researchers?	Code/Software Available	Note if anything was stated on code availability. If not stated, considered not available	Yes, No
26	What are commonly stated limitations by the authors?	Limitations	Note the limitations most commonly stated by the authors	Coded to multiple columns indicating generalizability, sample bias, small dataset, pre-labelling, rule-based, rare-finding, and AI-related issues
